# Supplementary material for: Strain-level metagenomic assignment and compositional estimation for long reads with MetaMaps
Source: Nat Commun. 2019 Jul 11;10:3066. doi: 10.1038/s41467-019-10934-2 (PMC6624308; doi:10.1038/s41467-019-10934-2)
Supplement: Supplementary file 5 — Supplementary Data 1 [file 41467_2019_10934_MOESM5_ESM.xlsx]

## Sheet: New
Experiment	EvaluationLevel	Experiments	Centrifuge, all reads				Kraken, all reads				Kraken2, all reads				LAST+MEGAN-LR, all reads				MetaMaps, all reads				Centrifuge, reads >= 1000bp				Kraken, reads >= 1000bp				Kraken2, reads >= 1000bp				LAST+MEGAN-LR, reads >= 1000bp				MetaMaps, reads >= 1000bp
			# Reads	Precision	Precision2	Recall	# Reads	Precision	Precision2	Recall	# Reads	Precision	Precision2	Recall	# Reads	Precision	Precision2	Recall	# Reads	Precision	Precision2	Recall	# Reads	Precision	Precision2	Recall	# Reads	Precision	Precision2	Recall	# Reads	Precision	Precision2	Recall	# Reads	Precision	Precision2	Recall	# Reads	Precision	Precision2	Recall
i100	strain	1	200114	0.623205	0.842968	0.623205	200114	NA	NA	NA	200114	NA	NA	NA	200114	NA	NA	NA	200114	0.936422	0.936422	0.935996	200022	0.623296	0.843	0.623296	200022	NA	NA	NA	200022	NA	NA	NA	200022	NA	NA	NA	200022	0.936422	0.936422	0.936422
	species	1	200114	0.922189	0.982589	0.922189	200114	0.889183	0.980477	0.889183	200114	0.900986	0.970774	0.900986	200114	0.603916	0.981587	0.603916	200114	0.991066	0.991066	0.990615	200022	0.922264	0.982598	0.922264	200022	0.889257	0.98047	0.889257	200022	0.901071	0.970769	0.901071	200022	0.603969	0.98158	0.603969	200022	0.991066	0.991066	0.991066
	genus	1	200114	0.991805	0.998014	0.991805	200114	0.988362	0.997187	0.988362	200114	0.989136	0.996356	0.989136	200114	0.837288	0.994622	0.837288	200114	0.999345	0.9994	0.998891	200022	0.991871	0.998023	0.991871	200022	0.988436	0.997186	0.988436	200022	0.989216	0.996354	0.989216	200022	0.837378	0.99462	0.837378	200022	0.999345	0.9994	0.999345
	family	1	200114	0.997007	0.999004	0.997007	200114	0.996652	0.999614	0.996652	200114	0.997042	0.999204	0.997042	200114	0.874072	0.992234	0.874072	200114	0.99935	0.99935	0.998896	200022	0.997065	0.999013	0.997065	200022	0.996715	0.999614	0.996715	200022	0.99711	0.999208	0.99711	200022	0.874169	0.992231	0.874169	200022	0.99935	0.99935	0.99935
p25	strain	1	199793	0.314841	0.486274	0.314841	199793	NA	NA	NA	199793	0.247241	0.420873	0.247241	199793	NA	NA	NA	199793	0.890704	0.890704	0.890437	199730	0.314875	0.486313	0.314875	199730	NA	NA	NA	199730	NA	NA	NA	199730	NA	NA	NA	199730	0.890707	0.890707	0.890707
	species	1	199793	0.966951	0.991084	0.966951	199793	0.953552	0.989123	0.953552	199793	0.955114	0.98408	0.955114	199793	0.612219	0.981166	0.612219	199793	0.999109	0.999109	0.998809	199730	0.966995	0.991092	0.966995	199730	0.953602	0.989125	0.953602	199730	0.955159	0.984076	0.955159	199730	0.612262	0.981161	0.612262	199730	0.999109	0.999109	0.999109
	genus	1	199793	0.973863	0.994668	0.973863	199793	0.963407	0.991731	0.963407	199793	0.965604	0.98748	0.965604	199793	0.752299	0.986033	0.752299	199793	0.999599	0.999599	0.999299	199730	0.9739	0.994672	0.9739	199730	0.963446	0.991733	0.963446	199730	0.965649	0.987477	0.965649	199730	0.752361	0.986049	0.752361	199730	0.999599	0.999599	0.999599
	family	1	199793	0.993313	0.997692	0.993313	199793	0.991802	0.998972	0.991802	199793	0.992492	0.998102	0.992492	199793	0.80227	0.989964	0.80227	199793	0.999599	0.999599	0.999299	199730	0.993331	0.997692	0.993331	199730	0.991824	0.998971	0.991824	199730	0.99252	0.998102	0.99252	199730	0.802318	0.989961	0.802318	199730	0.999599	0.999599	0.999599
HMP7	strain	1	315271	0.312544	0.534889	0.312544	315271	NA	NA	NA	NA	NA	NA	NA	NA	NA	NA	NA	315271	0.65399	0.666188	0.610351	294175	0.31675	0.537563	0.31675	NA	NA	NA	NA	NA	NA	NA	NA	NA	NA	NA	NA	294175	0.654009	0.666211	0.654009
	species	1	315271	0.88697	0.945956	0.88697	315271	0.863105	0.971826	0.863105	315271	0.864161	0.962405	0.864161	315271	0.513387	0.944816	0.513387	315271	0.947562	0.98784	0.884334	294175	0.901198	0.946547	0.901198	294175	0.882811	0.971611	0.882811	294175	0.883362	0.962401	0.883362	294175	0.52942	0.945257	0.52942	294175	0.947582	0.987871	0.947582
	genus	1	315271	0.890339	0.955603	0.890339	315271	0.859651	0.980096	0.859651	315271	0.870137	0.97334	0.870137	315271	0.644214	0.988879	0.644214	315271	0.918432	0.991048	0.857148	294175	0.903717	0.956065	0.903717	294175	0.878647	0.979844	0.878647	294175	0.888509	0.973221	0.888509	294175	0.665369	0.98877	0.665369	294175	0.91844	0.991072	0.91844
	family	1	315271	0.901796	0.956838	0.901796	315271	0.874464	0.982526	0.874464	315271	0.88489	0.977026	0.88489	315271	0.662481	0.985812	0.662481	315271	0.918446	0.991023	0.857161	294175	0.914782	0.957237	0.914782	294175	0.893315	0.982319	0.893315	294175	0.903068	0.976986	0.903068	294175	0.68444	0.985686	0.68444	294175	0.918453	0.991046	0.918453
Zymo	strain	0	NA	NA	NA	NA	NA	NA	NA	NA	NA	NA	NA	NA	NA	NA	NA	NA	NA	NA	NA	NA	NA	NA	NA	NA	NA	NA	NA	NA	NA	NA	NA	NA	NA	NA	NA	NA	NA	NA	NA	NA
	species	1	1178360	0.907257	0.955386	0.907257	1178360	0.915292	0.980469	0.915292	1178360	0.917871	0.976157	0.917871	1178360	0.532738	0.981299	0.532738	1178360	0.939198	0.986609	0.866793	1087387	0.915229	0.954622	0.915229	1087387	0.92592	0.980712	0.92592	1087387	0.927892	0.975639	0.927892	1087387	0.535114	0.980577	0.535114	1087387	0.939202	0.986619	0.939202
	genus	1	1178360	0.915671	0.95983	0.915671	1178360	0.923164	0.984605	0.923164	1178360	0.926758	0.980594	0.926758	1178360	0.651595	0.982644	0.651595	1178360	0.940972	0.989146	0.86843	1087387	0.922838	0.958906	0.922838	1087387	0.933033	0.984755	0.933033	1087387	0.935867	0.979932	0.935867	1087387	0.658166	0.982316	0.658166	1087387	0.940975	0.989154	0.940975
	family	1	1178360	0.927066	0.962889	0.927066	1178360	0.932701	0.988082	0.932701	1178360	0.936114	0.984491	0.936114	1178360	0.700042	0.981759	0.700042	1178360	0.941414	0.989022	0.868838	1087387	0.933951	0.962038	0.933951	1087387	0.941976	0.988337	0.941976	1087387	0.944571	0.983899	0.944571	1087387	0.709376	0.981299	0.709376	1087387	0.941416	0.98903	0.941416
CAMI	strain	0	NA	NA	NA	NA	NA	NA	NA	NA	NA	NA	NA	NA	NA	NA	NA	NA	NA	NA	NA	NA	NA	NA	NA	NA	NA	NA	NA	NA	NA	NA	NA	NA	NA	NA	NA	NA	NA	NA	NA	NA
	species	1	1759671	0.288741	0.316931	0.288741	1759671	0.258431	0.506887	0.258431	1759671	0.261233	0.43413	0.261233	1759671	0.249601	0.530962	0.249601	1759671	0.379296	0.318653	0.362555	1681934	0.293113	0.31843	0.293113	1681934	0.261436	0.509895	0.261436	1681934	0.26443	0.437213	0.26443	1681934	0.251918	0.533051	0.251918	1681934	0.379311	0.318673	0.379311
	genus	1	1759671	0.652667	0.921121	0.652667	1759671	0.449273	0.996011	0.449273	1759671	0.531952	0.949739	0.531952	1759671	0.509439	0.986908	0.509439	1759671	0.640522	0.994856	0.612252	1681934	0.675139	0.921705	0.675139	1681934	0.46603	0.996298	0.46603	1681934	0.551407	0.950232	0.551407	1681934	0.52915	0.986896	0.52915	1681934	0.640517	0.99487	0.640517
	family	1	1759671	0.630944	0.92184	0.630944	1759671	0.420051	0.996195	0.420051	1759671	0.505392	0.950317	0.505392	1759671	0.48582	0.986487	0.48582	1759671	0.609209	0.994957	0.582321	1681934	0.652215	0.922307	0.652215	1681934	0.435804	0.99645	0.435804	1681934	0.523843	0.950724	0.523843	1681934	0.504971	0.986454	0.504971	1681934	0.609202	0.994973	0.609202
Toxoplasma	strain	1	208995	0.57231	0	0.57231	NA	NA	NA	NA	NA	NA	NA	NA	NA	NA	NA	NA	208995	0.996469	0	0.996469	208995	0.57231	0	0.57231	NA	NA	NA	NA	NA	NA	NA	NA	NA	NA	NA	NA	208995	0.996469	0	0.996469
	species	1	208995	0.561301	0	0.561301	208995	0.831149	0	0.831149	208995	0.901749	0	0.901749	208995	0.982904	0	0.982904	208995	0.996469	0	0.996469	208995	0.561301	0	0.561301	208995	0.831149	0	0.831149	208995	0.901749	0	0.901749	208995	0.982904	0	0.982904	208995	0.996469	0	0.996469
	genus	1	208995	0.555698	0	0.555698	208995	0.831106	0	0.831106	208995	0.897911	0	0.897911	208995	0.981416	0	0.981416	208995	0.996478	0	0.996478	208995	0.555698	0	0.555698	208995	0.831106	0	0.831106	208995	0.897911	0	0.897911	208995	0.981416	0	0.981416	208995	0.996478	0	0.996478
	family	1	208995	0.555028	0	0.555028	208995	0.830972	0	0.830972	208995	0.897318	0	0.897318	208995	0.978626	0	0.978626	208995	0.996478	0	0.996478	208995	0.555028	0	0.555028	208995	0.830972	0	0.830972	208995	0.897318	0	0.897318	208995	0.978626	0	0.978626	208995	0.996478	0	0.996478
Mosquito	strain	1	206174	0.577197	0	0.577197	NA	NA	NA	NA	NA	NA	NA	NA	NA	NA	NA	NA	206174	0.998972	0	0.998972	206174	0.577197	0	0.577197	NA	NA	NA	NA	NA	NA	NA	NA	NA	NA	NA	NA	206174	0.998972	0	0.998972
	species	1	206174	0.547955	0	0.547955	206174	0.953971	0	0.953971	206174	0.873194	0	0.873194	206174	0.991997	0	0.991997	206174	0.998972	0	0.998972	206174	0.547955	0	0.547955	206174	0.953971	0	0.953971	206174	0.873194	0	0.873194	206174	0.991997	0	0.991997	206174	0.998972	0	0.998972
	genus	1	206174	0.540408	0	0.540408	206174	0.953316	0	0.953316	206174	0.869891	0	0.869891	206174	0.991822	0	0.991822	206174	0.998972	0	0.998972	206174	0.540408	0	0.540408	206174	0.953316	0	0.953316	206174	0.869891	0	0.869891	206174	0.991822	0	0.991822	206174	0.998972	0	0.998972
	family	1	206174	0.539011	0	0.539011	206174	0.953282	0	0.953282	206174	0.869028	0	0.869028	206174	0.991546	0	0.991546	206174	0.998972	0	0.998972	206174	0.539011	0	0.539011	206174	0.953282	0	0.953282	206174	0.869028	0	0.869028	206174	0.991546	0	0.991546	206174	0.998972	0	0.998972
																									Precision
																									0.617441
																									0.947562
																									0.918432
																									0.918446
																									0
																									0.916032
																									0.666018
																									0.666075
																									0
																									0.936017
																									0.936597
																									0.936638
																									0
																									0.87138
																									0.0614417
																									0.0615342
																									0.617289
																									0.951568
																									0.921408
																									0.921408
																									0.700679
																									0.951813
																									0.952461
																									0.952468
																										Precision2	Recall
																										0.666188	0.576241
																										0.98784	0.884334
																										0.991048	0.857148
																										0.991023	0.857161
																										0	0
																										0.933967	0.849896
																										0.962461	0.617933
																										0.962384	0.617986
																										0	0
																										0.990881	0.87263
																										0.991495	0.873171
																										0.991626	0.87321
																										0	0
																										0	0.799881
																										0.481858	0.0564002
																										0.480491	0.0564852
																										0.665879	0.617289
																										0.991751	0.951568
																										0.993937	0.921408
																										0.993937	0.921408
																										0.731063	0.654445
																										0.993087	0.889008
																										0.993831	0.889613
																										0.993811	0.889621
