# Supplementary material for: Strain-level metagenomic assignment and compositional estimation for long reads with MetaMaps
Source: Nat Commun. 2019 Jul 11;10:3066. doi: 10.1038/s41467-019-10934-2 (PMC6624308; doi:10.1038/s41467-019-10934-2)
Supplement: Supplementary file 6 — Supplementary Data 2 [file 41467_2019_10934_MOESM6_ESM.xlsx]

## Sheet: New
Experiment	EvaluationLevel	Experiments	Centrifuge, all reads				Kraken, all reads				Kraken2, all reads				LAST+MEGAN-LR, all reads				MetaMaps, all reads				Centrifuge, reads >= 1000bp				Kraken, reads >= 1000bp				Kraken2, reads >= 1000bp				LAST+MEGAN-LR, reads >= 1000bp				MetaMaps, reads >= 1000bp
			# Bases	Precision-Bases	Precision2-Bases	Recall-Bases	# Bases	Precision-Bases	Precision2-Bases	Recall-Bases	# Bases	Precision-Bases	Precision2-Bases	Recall-Bases	# Bases	Precision-Bases	Precision2-Bases	Recall-Bases	# Bases	Precision-Bases	Precision2-Bases	Recall-Bases	# Bases	Precision-Bases	Precision2-Bases	Recall-Bases	# Bases	Precision-Bases	Precision2-Bases	Recall-Bases	# Bases	Precision-Bases	Precision2-Bases	Recall-Bases	# Bases	Precision-Bases	Precision2-Bases	Recall-Bases	# Bases	Precision-Bases	Precision2-Bases	Recall-Bases
i100	strain	1	999999937	0.63657	0.847832	0.63657	999999937	NA	NA	NA	999999937	NA	NA	NA	999999937	NA	NA	NA	999999937	0.9394	0.9394	0.939334	999928881	0.636583	0.847837	0.636583	NA	NA	NA	NA	NA	NA	NA	NA	NA	NA	NA	NA	999928881	0.9394	0.9394	0.9394
	species	1	999999937	0.929901	0.982989	0.929901	999999937	0.900621	0.980352	0.900621	999999937	0.912251	0.970963	0.912251	999999937	0.612499	0.982127	0.612499	999999937	0.992328	0.992328	0.992258	999928881	0.92991	0.98299	0.92991	999928881	0.900631	0.980351	0.900631	999928881	0.912262	0.970962	0.912262	999928881	0.612506	0.982126	0.612506	999928881	0.992328	0.992328	0.992328
	genus	1	999999937	0.992885	0.99813	0.992885	999999937	0.990435	0.997294	0.990435	999999937	0.991086	0.996564	0.991086	999999937	0.843188	0.995622	0.843188	999999937	0.999351	0.99942	0.999281	999928881	0.992892	0.998131	0.992892	999928881	0.990443	0.997294	0.990443	999928881	0.991095	0.996564	0.991095	999928881	0.843199	0.995622	0.843199	999928881	0.999351	0.99942	0.999351
	family	1	999999937	0.997299	0.999034	0.997299	999999937	0.997358	0.999621	0.997358	999999937	0.997654	0.999252	0.997654	999999937	0.880184	0.99363	0.880184	999999937	0.999352	0.999352	0.999282	999928881	0.997306	0.999035	0.997306	999928881	0.997365	0.999621	0.997365	999928881	0.997661	0.999253	0.997661	999928881	0.880197	0.99363	0.880197	999928881	0.999352	0.999352	0.999352
p25	strain	1	1000000079	0.340588	0.510786	0.340588	NA	NA	NA	NA	NA	NA	NA	NA	NA	NA	NA	NA	1000000079	0.900281	0.900281	0.900237	999947557	0.340594	0.510794	0.340594	NA	NA	NA	NA	NA	NA	NA	NA	NA	NA	NA	NA	999947557	0.900282	0.900282	0.900282
	species	1	1000000079	0.971948	0.991868	0.971948	1000000079	0.961165	0.989756	0.961165	1000000079	0.962433	0.985371	0.962433	1000000079	0.617928	0.983481	0.617928	1000000079	0.999283	0.999283	0.999234	999947557	0.971954	0.99187	0.971954	999947557	0.961172	0.989757	0.961172	999947557	0.962438	0.985371	0.962438	999947557	0.617934	0.98348	0.617934	999947557	0.999283	0.999283	0.999283
	genus	1	1000000079	0.977942	0.995123	0.977942	1000000079	0.969429	0.992053	0.969429	1000000079	0.971177	0.988356	0.971177	1000000079	0.758059	0.988293	0.758059	1000000079	0.999605	0.999605	0.999556	999947557	0.977946	0.995124	0.977946	999947557	0.969434	0.992054	0.969434	999947557	0.971182	0.988356	0.971182	999947557	0.758068	0.988296	0.758068	999947557	0.999605	0.999605	0.999605
	family	1	1000000079	0.994257	0.997972	0.994257	1000000079	0.993147	0.998959	0.993147	1000000079	0.993613	0.998121	0.993613	1000000079	0.809561	0.991331	0.809561	1000000079	0.999605	0.999605	0.999556	999947557	0.994258	0.997972	0.994258	999947557	0.993149	0.998958	0.993149	999947557	0.993615	0.998121	0.993615	999947557	0.809568	0.991331	0.809568	999947557	0.999605	0.999605	0.999605
HMP7	strain	1	1487368584	0.320048	0.545006	0.320048	NA	NA	NA	NA	NA	NA	NA	NA	NA	NA	NA	NA	1487368584	0.651303	0.664589	0.644216	1471126352	0.320743	0.545458	0.320743	NA	NA	NA	NA	NA	NA	NA	NA	NA	NA	NA	NA	1471126352	0.651306	0.664593	0.651306
	species	1	1487368584	0.918819	0.947075	0.918819	1487368584	0.914811	0.970477	0.914811	1487368584	0.91515	0.963207	0.91515	1487368584	0.559495	0.949957	0.559495	1487368584	0.950636	0.991075	0.940293	1471126352	0.921275	0.94717	0.921275	1471126352	0.91832	0.970436	0.91832	1471126352	0.918581	0.963211	0.918581	1471126352	0.562402	0.950049	0.562402	1471126352	0.95064	0.991081	0.95064
	genus	1	1487368584	0.921739	0.956257	0.921739	1487368584	0.911515	0.978605	0.911515	1487368584	0.919856	0.973331	0.919856	1487368584	0.704548	0.989027	0.704548	1487368584	0.923707	0.993205	0.913657	1471126352	0.924076	0.95633	0.924076	1471126352	0.914928	0.978556	0.914928	1471126352	0.923154	0.973311	0.923154	1471126352	0.708388	0.989011	0.708388	1471126352	0.923709	0.99321	0.923709
	family	1	1487368584	0.930941	0.957292	0.930941	1487368584	0.924314	0.981275	0.924314	1487368584	0.932356	0.977253	0.932356	1487368584	0.727199	0.986453	0.727199	1487368584	0.92371	0.993202	0.91366	1471126352	0.933193	0.957354	0.933193	1471126352	0.927681	0.981235	0.927681	1471126352	0.935598	0.977247	0.935598	1471126352	0.73121	0.986438	0.73121	1471126352	0.923712	0.993207	0.923712
Zymo	strain	0	NA	NA	NA	NA	NA	NA	NA	NA	NA	NA	NA	NA	NA	NA	NA	NA	NA	NA	NA	NA	NA	NA	NA	NA	NA	NA	NA	NA	NA	NA	NA	NA	NA	NA	NA	NA	NA	NA	NA	NA
	species	1	4906762100	0.908225	0.938216	0.908225	4906762100	0.933037	0.976373	0.933037	4906762100	0.934928	0.971407	0.934928	4906762100	0.474681	0.980352	0.474681	4906762100	0.940415	0.985078	0.929582	4850107960	0.909087	0.93788	0.909087	4850107960	0.934437	0.976314	0.934437	4850107960	0.936252	0.971283	0.936252	4850107960	0.474072	0.980227	0.474072	4850107960	0.940416	0.98508	0.940416
	genus	1	4906762100	0.915056	0.942643	0.915056	4906762100	0.93919	0.98025	0.93919	4906762100	0.941732	0.97537	0.941732	4906762100	0.598335	0.983059	0.598335	4906762100	0.942122	0.987483	0.931269	4850107960	0.915798	0.942283	0.915798	4850107960	0.940475	0.980176	0.940475	4850107960	0.942917	0.975221	0.942917	4850107960	0.598315	0.983017	0.598315	4850107960	0.942123	0.987485	0.942123
	family	1	4906762100	0.927577	0.947597	0.927577	4906762100	0.947849	0.984345	0.947849	4906762100	0.950026	0.979598	0.950026	4906762100	0.680072	0.983042	0.680072	4906762100	0.942758	0.987592	0.931898	4850107960	0.928306	0.947268	0.928306	4850107960	0.949054	0.984293	0.949054	4850107960	0.951122	0.979463	0.951122	4850107960	0.680815	0.982991	0.680815	4850107960	0.942758	0.987594	0.942758
CAMI	strain	0	NA	NA	NA	NA	NA	NA	NA	NA	NA	NA	NA	NA	NA	NA	NA	NA	NA	NA	NA	NA	NA	NA	NA	NA	NA	NA	NA	NA	NA	NA	NA	NA	NA	NA	NA	NA	NA	NA	NA	NA
	species	1	5000010984	0.299759	0.321642	0.299759	5000010984	0.268855	0.511664	0.268855	5000010984	0.271318	0.439982	0.271318	5000010984	0.257975	0.539962	0.257975	5000010984	0.38223	0.324076	0.379561	4965025251	0.300823	0.321901	0.300823	4965025251	0.269736	0.512196	0.269736	4965025251	0.272224	0.440537	0.272224	4965025251	0.258759	0.540471	0.258759	4965025251	0.382235	0.324083	0.382235
	genus	1	5000010984	0.695461	0.922524	0.695461	5000010984	0.493419	0.996525	0.493419	5000010984	0.577755	0.950703	0.577755	5000010984	0.556886	0.986939	0.556886	5000010984	0.633799	0.997205	0.629373	4965025251	0.698818	0.922623	0.698818	4965025251	0.496087	0.996575	0.496087	4965025251	0.580794	0.950791	0.580794	4965025251	0.560033	0.986936	0.560033	4965025251	0.633797	0.99721	0.633797
	family	1	5000010984	0.672544	0.922956	0.672544	5000010984	0.462909	0.996571	0.462909	5000010984	0.550009	0.951059	0.550009	5000010984	0.53301	0.986529	0.53301	5000010984	0.601996	0.997185	0.597792	4965025251	0.675709	0.923037	0.675709	4965025251	0.465424	0.996618	0.465424	4965025251	0.552891	0.951134	0.552891	4965025251	0.536073	0.986525	0.536073	4965025251	0.601993	0.997191	0.601993
																								# Reads	Precision	Precision2	Recall
																								315271	0.617441	0.666188	0.576241
																								315271	0.947562	0.98784	0.884334
																								315271	0.918432	0.991048	0.857148
																								315271	0.918446	0.991023	0.857161
																								37674	0	0	0
																								37674	0.916032	0.933967	0.849896
																								37674	0.666018	0.962461	0.617933
																								37674	0.666075	0.962384	0.617986
																								25901	0	0	0
																								25901	0.936017	0.990881	0.87263
																								25901	0.936597	0.991495	0.873171
																								25901	0.936638	0.991626	0.87321
																								11773	0	0	0
																								11773	0.87138	0	0.799881
																								11773	0.0614417	0.481858	0.0564002
																								11773	0.0615342	0.480491	0.0564852
																								243766	0.617289	0.665879	0.617289
																								243766	0.951568	0.991751	0.951568
																								243766	0.921408	0.993937	0.921408
																								243766	0.921408	0.993937	0.921408
																								277597	0.700679	0.731063	0.654445
																								277597	0.951813	0.993087	0.889008
																								277597	0.952461	0.993831	0.889613
																								277597	0.952468	0.993811	0.889621
