# Supplementary material for: Strain-level metagenomic assignment and compositional estimation for long reads with MetaMaps
Source: Nat Commun. 2019 Jul 11;10:3066. doi: 10.1038/s41467-019-10934-2 (PMC6624308; doi:10.1038/s41467-019-10934-2)
Supplement: Supplementary file 7 — Supplementary Data 3 [file 41467_2019_10934_MOESM7_ESM.xlsx]

## Sheet: New
Experiment	EvaluationLevel	Experiments	Bracken				Centrifuge				Kraken				Kraken 2				LAST+MEGAN-LR				MetaMaps
			L1	r2	precisionBinary_avg	recallBinary_avg	L1	r2	precisionBinary_avg	recallBinary_avg	L1	r2	precisionBinary_avg	recallBinary_avg	L1	r2	precisionBinary_avg	recallBinary_avg	L1	r2	precisionBinary_avg	recallBinary_avg	L1	r2	precisionBinary_avg	recallBinary_avg
i100	strain	0	NA	NA	NA	NA	0.748144	0.069693	0.0864662	0.958333	0.846408	0.0351435	0.119565	0.916667	0.857301	0.038238	0.104067	0.90625	1.31421	0.00908877	0.763158	0.604167	0.255722	0.882916	0.283186	1
	species	1	0.0322216	0.994811	0.663934	1	0.1405	0.767672	0.262136	1	0.203334	0.558854	0.273649	1	0.172941	0.699188	0.222527	1	0.774469	0.00362926	0.9625	0.950617	0.00937123	0.997856	0.861702	1
	genus	1	0.0271845	0.990546	0.861111	0.984127	0.0354998	0.990583	0.459259	0.984127	0.0420061	0.986878	0.62	0.984127	0.021128	0.996457	0.473684	1	0.3165	0.248095	0.984375	1	0.0214472	0.990386	0.925373	0.984127
	family	1	0.0233567	0.9916	0.946429	0.981481	0.0257353	0.993263	0.576087	0.981481	0.0267647	0.992104	0.791045	0.981481	0.00547688	0.999804	0.6	1	0.238504	0.465273	0.981818	1	0.0214234	0.991534	0.963636	0.981481
p25	strain	0	NA	NA	NA	NA	1.36391	0.0188247	0.0328947	1	1.48016	0.00819581	0.0560538	1	1.49352	0.00862497	0.0497018	1	1.84582	0.00935109	0.488372	0.84	0.260891	0.783171	0.357143	1
	species	1	0.0246455	0.999246	0.270833	1	0.0644067	0.992951	0.0467626	1	0.0921454	0.983281	0.0616114	1	0.0884515	0.986983	0.0496183	1	0.768636	0.0446964	0.764706	1	0.000931226	0.999999	0.722222	1
	genus	1	0.0209817	0.999503	0.357143	1	0.0517135	0.995825	0.0917431	1	0.0728254	0.991732	0.15625	1	0.0682406	0.993984	0.0970874	1	0.492069	0.545899	0.625	1	0.000852278	0.999999	0.833333	1
	family	1	0.00337349	0.99999	0.769231	1	0.0127632	0.99988	0.151515	1	0.0160366	0.999704	0.277778	1	0.0144249	0.999821	0.147059	1	0.390204	0.656954	0.769231	1	0.000852277	0.999998	0.909091	1
HMP7	strain	0	NA	NA	NA	NA	1.26697	0.280907	0.00665883	0.944444	1.37376	0.252161	0.0170455	0.833333	1.38145	0.254351	0.00863061	0.833333	1.62344	0.198429	0.333333	0.722222	0.850714	0.520759	0.0269058	1
	species	1	0.176071	0.878908	0.277778	1	0.165458	0.957152	0.0116959	1	0.239851	0.82161	0.0353982	1	0.228832	0.86052	0.0141143	1	0.926289	0.0223673	0.769231	1	0.0824104	0.976447	0.0455581	1
	genus	1	0.233361	0.748925	0.346939	1	0.193294	0.910036	0.0230352	1	0.265067	0.759665	0.068	1	0.242629	0.817814	0.0257576	1	0.697083	0.0724241	0.944444	1	0.15223	0.899156	0.0611511	1
	family	1	0.228026	0.733256	0.414634	1	0.168407	0.930864	0.0566667	1	0.234757	0.792554	0.118881	1	0.211545	0.84839	0.0598592	1	0.655969	0.0673395	0.944444	1	0.152067	0.896523	0.1	1
Zymo	strain	0	NA	NA	NA	NA	NA	NA	NA	NA	NA	NA	NA	NA	NA	NA	NA	NA	NA	NA	NA	NA	NA	NA	NA	NA
	species	1	0.129086	0.972908	0.0757576	1	0.140276	0.980674	0.00419815	1	0.150302	0.962008	0.0201613	1	0.143712	0.970351	0.00522739	1	0.926157	0.0281743	0.666667	1	0.107609	0.973462	0.0132626	1
	genus	1	0.1193	0.971132	0.185185	1	0.120635	0.984211	0.0105485	1	0.133896	0.966507	0.0460829	1	0.124363	0.975517	0.0118343	1	0.677818	0.0578907	0.833333	1	0.102429	0.973508	0.0238663	1
	family	1	0.113127	0.968804	0.346154	1	0.0972827	0.991324	0.0250696	1	0.115557	0.974887	0.0666667	1	0.106171	0.982119	0.027439	1	0.573373	0.0289434	0.9	1	0.101712	0.975265	0.0382979	1
CAMI	strain	0	NA	NA	NA	NA	NA	NA	NA	NA	NA	NA	NA	NA	NA	NA	NA	NA	NA	NA	NA	NA	NA	NA	NA	NA
	species	1	1.09131	0.304491	0.221154	1	1.34328	0.108597	0.00757576	1	1.46863	0.0967603	0.0365079	1	1.44049	0.102697	0.00812434	1	1.44977	0.0888537	0.512821	0.869565	1.11087	0.178794	0.0191348	1
	genus	1	1.09007	0.357536	0.377778	0.944444	0.678569	0.813958	0.0153986	0.944444	1.10057	0.361503	0.0524691	0.944444	0.929767	0.553586	0.0160858	1	0.972522	0.457477	0.722222	0.722222	0.718561	0.731761	0.0287162	0.944444
	family	1	1.1513	0.320376	0.384615	0.882353	0.733088	0.786349	0.0407125	0.941176	1.15931	0.328076	0.080402	0.941176	0.986209	0.520614	0.042394	1	1.02441	0.429468	0.666667	0.705882	0.780324	0.695716	0.0551724	0.941176
																								0.535424
