# Supplementary material for: Strain-level metagenomic assignment and compositional estimation for long reads with MetaMaps
Source: Nat Commun. 2019 Jul 11;10:3066. doi: 10.1038/s41467-019-10934-2 (PMC6624308; doi:10.1038/s41467-019-10934-2)
Supplement: Supplementary file 9 — Supplementary Data 5 [file 41467_2019_10934_MOESM9_ESM.xlsx]

## Sheet: Sheet1
Experiment	MetaMaps settings	EvaluationLevel	Experiments	# Reads	Precision	Precision2	Recall	L1	r2_avg
i100	standard	strain	1	200114	0.936422	0.936422	0.935996	0.255722	0.882916
		species	1	200114	0.991066	0.991066	0.990615	0.00937123	0.997856
		genus	1	200114	0.999345	0.9994	0.998891	0.0214472	0.990386
		family	1	200114	0.99935	0.99935	0.998896	0.0214234	0.991534
i100	read length 2000	strain	1	200114	0.917121	0.917126	0.889073	0.276943	0.873155
		species	1	200114	0.988283	0.988288	0.958059	0.0121074	0.997717
		genus	1	200114	0.999268	0.999356	0.968708	0.02296	0.990374
		family	1	200114	0.999289	0.999294	0.968728	0.0228342	0.991627
i100	memory 20G	strain	1	200114	0.936392	0.936392	0.935966	0.255839	0.88285
		species	1	200114	0.991066	0.991066	0.990615	0.00937323	0.997855
		genus	1	200114	0.999345	0.9994	0.998891	0.0214437	0.990386
		family	1	200114	0.99935	0.99935	0.998896	0.021422	0.991534
i100	memory 10G	strain	1	200114	0.936407	0.936407	0.935981	0.255819	0.882865
		species	1	200114	0.991066	0.991066	0.990615	0.00937603	0.997855
		genus	1	200114	0.999345	0.9994	0.998891	0.0214437	0.990386
		family	1	200114	0.99935	0.99935	0.998896	0.0214222	0.991534
HMP7	standard	strain	1	315271	0.65399	0.666188	0.610351	0.850714	0.520759
		species	1	315271	0.947562	0.98784	0.884334	0.0824104	0.976447
		genus	1	315271	0.918432	0.991048	0.857148	0.15223	0.899156
		family	1	315271	0.918446	0.991023	0.857161	0.152067	0.896523
HMP7	read length 2000	strain	1	315271	0.597599	0.602211	0.462152	0.899008	0.489556
		species	1	315271	0.954371	0.987549	0.73806	0.0758003	0.984299
		genus	1	315271	0.92724	0.990875	0.717078	0.144218	0.914149
		family	1	315271	0.927252	0.990866	0.717088	0.144146	0.911744
HMP7	memory 20G	strain	1	315271	0.654013	0.666157	0.610373	0.850194	0.520691
		species	1	315271	0.947566	0.987757	0.884338	0.0823548	0.97655
		genus	1	315271	0.918439	0.990968	0.857155	0.152176	0.899299
		family	1	315271	0.918453	0.990935	0.857167	0.152023	0.8968
HMP7	memory 10G	strain	1	315271	0.654003	0.666144	0.610364	0.849953	0.520783
		species	1	315271	0.947552	0.987735	0.884325	0.082358	0.976566
		genus	1	315271	0.918436	0.99095	0.857151	0.152182	0.899308
		family	1	315271	0.918449	0.990917	0.857164	0.15203	0.896773
