# Supplementary material for: Strain-level metagenomic assignment and compositional estimation for long reads with MetaMaps
Source: Nat Commun. 2019 Jul 11;10:3066. doi: 10.1038/s41467-019-10934-2 (PMC6624308; doi:10.1038/s41467-019-10934-2)
Supplement: Supplementary file 10 — Supplementary Data 6 [file 41467_2019_10934_MOESM10_ESM.xlsx]

## Sheet: Sheet1
taxonID	Name	nReads	Bases	Minimum mash distance		MetaMap-internal taxon ID (if different)
1280	Staphylococcus aureus	146048	562068346	0.00170624
1351	Enterococcus faecalis	146809	571950626	0.00892796
1423	Bacillus subtilis	235222	882206136	0
1613	Lactobacillus fermentum	191104	511462465	0.0090861
1639	Listeria monocytogenes	171614	664390431	0.00216198
287	Pseudomonas aeruginosa	70059	479794047	0.00698112
28901	Salmonella enterica	77588	496284600	7.15897e-05
4932	Saccharomyces cerevisiae	33503	114452640	0.0759181
5207	Cryptococcus neoformans	27183	105792238	0.295981		x38
562	Escherichia coli	79230	518360571	0.00587519
								400667
								272943
								411466
