# Supplementary material for: Strain-level metagenomic assignment and compositional estimation for long reads with MetaMaps
Source: Nat Commun. 2019 Jul 11;10:3066. doi: 10.1038/s41467-019-10934-2 (PMC6624308; doi:10.1038/s41467-019-10934-2)
Supplement: Supplementary file 11 — Supplementary Data 7 [file 41467_2019_10934_MOESM11_ESM.xlsx]

## Sheet: Sheet1
MetaMaps taxonID	NCs	Name	Bases	nReads	Genomes
164757	NC_009077.1	Mycobacterium sp. JLS	30597565	6173	5.05877
391038	NC_010622.1,NC_010627.1,NC_010625.1,NC_010623.1	Paraburkholderia phymatum STM815	25981333	5230	2.99443
101510	NC_008271.1,NC_008268.1,NC_008270.1,NC_008269.1	Rhodococcus jostii RHA1	24507745	4897	2.52586
63737	NC_010629.1,NC_010628.1,NC_010631.1,NC_010632.1,NC_010630.1,NC_010633.1	Nostoc punctiforme PCC 73102	23265630	4667	2.56818
226900	NC_004722.1,NC_004721.2	Bacillus cereus ATCC 14579	22682772	4473	4.17955
390235	NC_010501.1	Pseudomonas putida W619	20655284	4150	3.57709
335284	NC_007968.1,NC_007969.1	Psychrobacter cryohalolentis K5	19750105	3927	6.36875
381666	NC_008314.1,NC_005241.1,NC_008313.1	Ralstonia eutropha H16	18840695	3719	2.54031
257310	NC_002927.3	Bordetella bronchiseptica RB50	18282103	3626	3.42414
320373	NC_009075.1,NC_009074.1	Burkholderia pseudomallei 668	18022391	3593	2.55985
266834	NC_003047.1,NC_003078.1,NC_003037.1	Sinorhizobium meliloti 1021	16726527	3390	2.4996
216594	NC_010612.1,NC_010604.1	Mycobacterium marinum M	16710736	3374	2.50907
316055	NC_008435.1	Rhodopseudomonas palustris BisA53	16865980	3351	3.06348
290402	NC_009617.1	Clostridium beijerinckii NCIMB 8052	16565958	3339	2.7607
198094	NC_003997.3	Bacillus anthracis str. Ames	15884884	3204	3.03884
226186	NC_004703.1,NC_004663.1	Bacteroides thetaiotaomicron VPI-5482	15584179	3143	2.47627
258594	NC_005297.1,NC_005296.1	Rhodopseudomonas palustris CGA009	15719936	3121	2.87509
1016998	NC_010102.1	Salmonella enterica subsp. enterica serovar Paratyphi B str. SPB7	15472513	3085	3.18437
439375	NC_009668.1,NC_009670.1,NC_009672.1,NC_009671.1,NC_009669.1,NC_009667.1	Ochrobactrum anthropi ATCC 49188	15121206	3043	2.9047
x42	NC_007103.1,NC_007106.1,NC_007104.1,NC_007107.1,NC_007105.1,NC_006274.1	Bacillus cereus E33L (firmicutes)	15281043	3043	2.61517
293826	NC_009633.1	Alkaliphilus metalliredigens QYMF	14568786	2934	2.95539
43989	NC_010543.1,NC_010539.1,NC_010541.1,NC_010542.1,NC_010546.1,NC_010547.1	Cyanothece sp. ATCC 51142	14676177	2901	2.68776
x660	NC_008600.1,NC_008598.1	Bacillus thuringiensis str. Al Hakam (firmicutes)	14438992	2879	2.71766
405955	NC_009838.1,NC_009837.1,NC_008563.1	Escherichia coli APEC O1	14241475	2860	2.59046
222523	NC_005707.1,NC_003909.8	Bacillus cereus ATCC 10987	14098804	2857	2.5952
331111	NC_009788.1,NC_009801.1,NC_009791.1,NC_009787.1,NC_009790.1,NC_009789.1,NC_009786.1	Escherichia coli O139:H28 str. E24377A	13872833	2782	2.6428
x38	NC_000913.3	Escherichia coli str. K-12 substr. MG1655 (E. coli)	13052638	2663	2.81207
243365	NC_005085.1	Chromobacterium violaceum ATCC 12472	13072637	2620	2.75151
465817	NC_010696.1,NC_010695.1,NC_010693.1,NC_010697.1,NC_010694.1,NC_010699.1	Erwinia tasmaniensis Et1/99	12814258	2566	3.15012
x1726	NC_003134.1,NC_003131.1,NC_003132.1,NC_003143.1	Yersinia pestis CO92 (enterobacteria)	12656354	2511	2.62044
1140	NC_007595.1,NC_007604.1	Synechococcus elongatus PCC 7942	12349491	2508	4.50338
262316	NC_002944.2	Mycobacterium avium subsp. paratuberculosis K-10	12251265	2449	2.53661
60481	NC_008320.1,NC_008322.1	Shewanella sp. MR-7	12304804	2449	2.56398
269798	NC_008255.1	Cytophaga hutchinsonii ATCC 33406	12120559	2396	2.73403
343509	NC_007713.1,NC_007712.1,NC_007714.1,NC_007715.1	Sodalis glossinidius str. 'morsitans'	11567896	2297	2.69491
379731	NC_009434.1	Pseudomonas stutzeri A1501	11637423	2297	2.54792
336982	NC_009565.1	Mycobacterium tuberculosis F11	11440828	2291	2.58583
357804	NC_008709.1	Psychromonas ingrahamii 37	11329290	2267	2.48471
233413	NC_002945.3	Mycobacterium bovis AF2122/97	11178619	2250	2.57246
498213	NC_010379.1,NC_010516.1	Clostridium botulinum B1 str. Okra	11129367	2249	2.70984
66692	NC_006582.1	Bacillus clausii KSM-K16	11109516	2212	2.58128
272558	NC_002570.2	Bacillus halodurans C-125	10629357	2150	2.52938
x290	NC_000964.3	Bacillus subtilis subsp. subtilis str. 168 (firmicutes)	10563721	2115	2.50586
228405	NC_008358.1	Hyphomonas neptunium ATCC 15444	10377736	2074	2.80099
203119	NC_009012.1	Ruminiclostridium thermocellum ATCC 27405	10251898	2035	2.66747
243231	NC_002939.5	Geobacter sulfurreducens PCA	9620727	1947	2.52239
355277	NC_008511.1,NC_008510.1	Leptospira borgpetersenii serovar Hardjo-bovis str. JB197	9567210	1924	2.46817
359787	NC_009619.1,NC_009632.1	Staphylococcus aureus subsp. aureus JH1	9585987	1897	3.26394
196164	NC_004319.1,NC_004369.1,NC_004320.1	Corynebacterium efficiens YS-314	9457446	1866	2.93755
272623	NC_002662.1	Lactococcus lactis subsp. lactis Il1403	9370574	1866	3.9612
292415	NC_007404.1	Thiobacillus denitrificans ATCC 25259	8991455	1840	3.09005
187272	NC_008340.1	Alkalilimnicola ehrlichii MLHE-1	8929287	1800	2.72571
362976	NC_008212.1,NC_008213.1	Haloquadratum walsbyi DSM 16790	8838935	1753	2.7801
196620	NC_003923.1	Staphylococcus aureus subsp. aureus MW2	8796505	1725	3.11882
386415	NC_008593.1	Clostridium novyi NT	8434883	1694	3.31076
426430	NC_009641.1	Staphylococcus aureus subsp. aureus str. Newman	8033117	1613	2.79035
335541	NC_008346.1	Syntrophomonas wolfei subsp. wolfei str. Goettingen G311	7634196	1521	2.60003
243275	NC_002967.9	Treponema denticola ATCC 35405	7233344	1497	2.54408
282458	NC_002952.2	Staphylococcus aureus subsp. aureus MRSA252	7264397	1461	2.5027
283942	NC_006512.1	Idiomarina loihiensis L2TR	7396330	1454	2.60497
418127	NC_009782.1	Staphylococcus aureus subsp. aureus Mu3	7116423	1428	2.47084
386043	NC_008555.1	Listeria welshimeri serovar 6b str. SLCC5334	7128094	1419	2.53297
171101	NC_003098.1	Streptococcus pneumoniae R6	7123512	1414	3.49429
93061	NC_007795.1	Staphylococcus aureus subsp. aureus NCTC 8325	7088158	1403	2.51232
74547	NC_005071.1	Prochlorococcus marinus str. MIT 9313	6966273	1379	2.88952
272622	NC_008506.1,NC_008507.1,NC_008505.1,NC_008503.1,NC_008527.1,NC_008504.1	Lactococcus lactis subsp. cremoris SK11	6965675	1376	2.68081
504474	NC_010545.1	Corynebacterium urealyticum DSM 7109	6779109	1354	2.86133
269084	NC_006576.1	Synechococcus elongatus PCC 6301	6691729	1341	2.48186
208435	NC_004116.1	Streptococcus agalactiae 2603V/R	6515109	1301	3.01588
360104	NC_009795.1,NC_009796.1,NC_009802.2	Campylobacter concisus 13826	6244303	1255	2.97431
319225	NC_007512.1	Chlorobium luteolum DSM 273	6263847	1227	2.64874
321956	NC_008529.1	Lactobacillus delbrueckii subsp. bulgaricus ATCC BAA-365	6246147	1223	3.36366
242231	NC_002946.2	Neisseria gonorrhoeae FA 1090	6081817	1206	2.8236
122586	NC_003112.2	Neisseria meningitidis MC58	6046898	1205	2.66107
300852	NC_006461.1,NC_006463.1,NC_006462.1	Thermus thermophilus HB8	6026929	1188	2.84819
362948	NC_006529.1,NC_006530.1,NC_007929.1,NC_007930.1	Lactobacillus salivarius UCC118	5498896	1155	2.57683
293653	NC_007297.2	Streptococcus pyogenes MGAS5005	5369873	1089	2.92069
205914	NC_006298.1,NC_008309.1	Haemophilus somnus 129PT	5382538	1083	2.67405
227377	NC_004704.1,NC_002971.3	Coxiella burnetii RSA 493	5337470	1066	2.62584
167555	NC_008819.1	Prochlorococcus marinus str. NATL1A	5165724	1063	2.77022
391009	NC_009616.1	Thermosipho melanesiensis BI429	5050506	1025	2.63701
393115	NC_008245.1	Francisella tularensis subsp. tularensis FSC198	4761109	971	2.51562
426368	NC_009637.1	Methanococcus maripaludis C7	4790290	968	2.70227
198466	NC_004070.1	Streptococcus pyogenes MGAS315	4744711	939	2.49653
363253	NC_008014.1,NC_008013.1,NC_008012.1,NC_008011.1	Lawsonia intracellularis PHE/MN1-00	4523340	922	2.63136
71421	NC_000907.1	Haemophilus influenzae Rd KW20	4670195	912	2.55183
453591	NC_009776.1	Ignicoccus hospitalis KIN4/I	3444734	678	2.65482
115713	NC_000922.1	Chlamydophila pneumoniae CWL029	3098926	619	2.51898
290434	NC_006156.1,NC_006129.1,NC_006128.1	Borreliella bavariensis PBi	3179930	606	3.22209
272947	NC_000963.1	Rickettsia prowazekii str. Madrid E	2840833	592	2.5558
227941	NC_003361.3,NC_004720.1	Chlamydophila caviae GPIC	2942211	580	2.49054
471473	NC_010280.2	Chlamydia trachomatis L2b/UCH-1/proctitis	2849211	577	2.74262
36870	NC_003425.1,NC_004344.2	Wigglesworthia glossinidia endosymbiont of Glossina brevipalpis	2672163	534	3.80106
291272	NC_007292.1	Candidatus Blochmannia pennsylvanicus str. BPEN	2066226	427	2.61001
273119	NC_002162.1	Ureaplasma parvum serovar 3 str. ATCC 700970	1874421	368	2.49351
372461	NC_011878.1,NC_008513.1	Buchnera aphidicola BCc	1044905	203	2.47353

## Sheet: Sheet2
335284	2.22768	NC_007969
164757	1.76947	NC_009077
1140	1.57521	NC_007604
226900	1.46194	NC_004722
272623	1.38556	NC_002662
36870	1.32955	NC_004344
390235	1.25121	NC_010501
171101	1.22225	NC_003098
257310	1.19771	NC_002927
321956	1.17655	NC_008529
386415	1.15805	NC_008593
359787	1.14167	NC_009632
290434	1.12704	NC_006156
1016998	1.11384	NC_010102
465817	1.10186	NC_010694
196620	1.09091	NC_003923
292415	1.08085	NC_007404
316055	1.07156	NC_008435
198094	1.06293	NC_003997
208435	1.05491	NC_004116
391038	1.0474	NC_010622
360104	1.04036	NC_009802
293826	1.03375	NC_009633
196164	1.02751	NC_004369
293653	1.02161	NC_007297
439375	1.01602	NC_009667
74547	1.01071	NC_005071
258594	1.00566	NC_005296
504474	1.00085	NC_010545
300852	0.996251	NC_006461
242231	0.98765	NC_002946
511145	0.983615	NC_000913
228405	0.979741	NC_008358
426430	0.976017	NC_009641
362976	0.972433	NC_008212
167555	0.968979	NC_008819
290402	0.965648	NC_009617
243365	0.962433	NC_005085
471473	0.959325	NC_010280
269798	0.95632	NC_008255
187272	0.95341	NC_008340
412694	0.950592	NC_008600
498213	0.947859	NC_010516
426368	0.945208	NC_009637
343509	0.942635	NC_007712
43989	0.940134	NC_010546
272622	0.937704	NC_008527
205914	0.935339	NC_008309
203119	0.933038	NC_009012
122586	0.930797	NC_003112
453591	0.928614	NC_009776
319225	0.926485	NC_007512
331111	0.924409	NC_009801
391009	0.922384	NC_009616
363253	0.920406	NC_008011
227377	0.918475	NC_002971
214092	0.916588	NC_003143
288681	0.914743	NC_006274
291272	0.912939	NC_007292
283942	0.911175	NC_006512
335541	0.909448	NC_008346
222523	0.907758	NC_003909
405955	0.906102	NC_008563
336982	0.90448	NC_009565
66692	0.902891	NC_006582
362948	0.901333	NC_007929
233413	0.899806	NC_002945
63737	0.898307	NC_010628
60481	0.896837	NC_008322
320373	0.895394	NC_009074
272947	0.893978	NC_000963
71421	0.892587	NC_000907
379731	0.891221	NC_009434
243275	0.889879	NC_002967
381666	0.888561	NC_005241
262316	0.887264	NC_002944
386043	0.88599	NC_008555
272558	0.884737	NC_002570
101510	0.883504	NC_008268
243231	0.882292	NC_002939
115713	0.881098	NC_000922
393115	0.879924	NC_008245
93061	0.878768	NC_007795
216594	0.87763	NC_010612
224308	0.876509	NC_000964
282458	0.875405	NC_002952
266834	0.874318	NC_003047
198466	0.873246	NC_004070
273119	0.87219	NC_002162
227941	0.871149	NC_003361
357804	0.869112	NC_008709
269084	0.868114	NC_006576
226186	0.86616	NC_004663
372461	0.865203	NC_008513
418127	0.864258	NC_009782
355277	0.863326	NC_008510
