# Supplementary material for: Strain-level metagenomic assignment and compositional estimation for long reads with MetaMaps
Source: Nat Commun. 2019 Jul 11;10:3066. doi: 10.1038/s41467-019-10934-2 (PMC6624308; doi:10.1038/s41467-019-10934-2)
Supplement: Supplementary file 12 — Supplementary Data 8 [file 41467_2019_10934_MOESM12_ESM.xlsx]

## Sheet: Sheet1
taxonID	NCs	Name	Bases	nReads	Genomes
210007	NC_004350.2	Streptococcus mutans UA159	199308835	39832	98.0404
546342	NC_017341.1	Staphylococcus aureus subsp. aureus str. JKD6008	140628951	28025	48.0891
484020	NC_017999.1	Bifidobacterium bifidum BGN4	98364524	19675	44.2353
696406	NC_017645.1,NC_017641.1,NC_017643.1,NC_017642.1,NC_017639.1,NC_017640.1	Escherichia coli UMNK88	73444397	14628	12.9606
862962	NC_016776.1	Bacteroides fragilis 638R	70354571	14082	13.0938
282458	NC_002952.2	Staphylococcus aureus subsp. aureus MRSA252	53000327	10632	18.2595
365659	NC_013853.1	Streptococcus mitis B6	51067905	10280	23.79
585055	NC_011748.1	Escherichia coli 55989	35185152	6977	6.82562
512566	NC_011072.1	Streptococcus pneumoniae G54	30430407	6100	14.6374
189423	NC_014498.1	Streptococcus pneumoniae 670-6B	28746693	5742	12.8331
226185	NC_004671.1,NC_004669.1,NC_004670.1,NC_004668.1	Enterococcus faecalis V583	26063265	5180	7.75698
426430	NC_009641.1	Staphylococcus aureus subsp. aureus str. Newman	22951733	4651	7.97241
122586	NC_003112.2	Neisseria meningitidis MC58	20883624	4164	9.19028
1093787	NC_018080.1	Pseudomonas aeruginosa DK2	20465234	4083	3.19637
862964	NC_016809.1	Haemophilus influenzae 10810	20483807	4073	10.3373
487214	NC_010380.1	Streptococcus pneumoniae Hungary19A-6	17527679	3487	7.80529
561276	NC_011900.1	Streptococcus pneumoniae ATCC 700669	16828150	3364	7.57576
409438	NC_011416.1,NC_011407.1,NC_011413.1,NC_011419.1,NC_011415.1,NC_011411.1,NC_011408.1	Escherichia coli SE11	14209623	2868	2.75614
158879	NC_003140.1,NC_002745.2	Staphylococcus aureus subsp. aureus N315	14148368	2810	4.98275
195103	NC_008261.1	Clostridium perfringens ATCC 13124	11400079	2251	3.50052
1074252	NC_017763.1	Staphylococcus aureus subsp. aureus HO 5096 0412	10297940	2086	3.63589
431946	NC_013654.1,NC_013655.1	Escherichia coli SE15	6921281	1352	1.43011
176280	NC_005007.1,NC_005003.1,NC_004461.1,NC_005005.1,NC_005004.1,NC_005008.1,NC_005006.1	Staphylococcus epidermidis ATCC 12228	6544134	1318	2.5517
216592	NC_017627.1,NC_017626.1	Escherichia coli 042	6395446	1279	1.19422
487213	NC_012469.1	Streptococcus pneumoniae Taiwan19F-14	4347954	854	2.05855
