# Supplementary material for: Strain-level metagenomic assignment and compositional estimation for long reads with MetaMaps
Source: Nat Commun. 2019 Jul 11;10:3066. doi: 10.1038/s41467-019-10934-2 (PMC6624308; doi:10.1038/s41467-019-10934-2)
Supplement: Supplementary file 13 — Supplementary Data 9 [file 41467_2019_10934_MOESM13_ESM.xlsx]

## Sheet: Sheet1
taxonID	Name	Bases	nReads	Genomes	GIs used for truth-set mapping	MetaMap-internal taxon ID (if different)
85962	Helicobacter pylori 26695	201836215	40844	121.015	15644634
435590	Bacteroides vulgatus ATCC 8482	102108459	23778	19.7762	150002608
208964	Pseudomonas aeruginosa PAO1	124456801	23173	19.8673	110645304
451516	Staphylococcus aureus subsp. aureus USA300_TCH1516	88954138	19972	30.963	161508266,161510924,225631039
169963	Listeria monocytogenes EGD-e	104622142	19865	35.531	16802048
290402	Clostridium beijerinckii NCIMB 8052	79128893	17231	13.1868	150014892
243230	Deinococcus radiodurans R1	74816005	16905	24.4418	15805042,15807672,10957530,10957398
210007	Streptococcus mutans UA159	70406060	15219	34.6329	347750429
511145	Escherichia coli str. K-12 substr. MG1655	76298484	14196	16.4378	556503834	x38
400667	Acinetobacter baumannii ATCC 17978	68021397	14033	17.1048	126640109,126640115,126640097
122586	Neisseria meningitidis MC58	58538413	13599	25.7611	77358697			400667
222523	Bacillus cereus ATCC 10987	59741556	12863	11.4354	44004339,42740913			272943
474186	Enterococcus faecalis OG1RF	53664837	12836	19.5884	327533853			411466
267747	Propionibacterium acnes KPA171202	62690004	12381	24.4857	50841496
324831	Lactobacillus gasseri ATCC 33323 = JCM 1131	60200434	12373	31.7788	116628683
176280	Staphylococcus epidermidis ATCC 12228	61121224	12244	24.4555	32470532,27466918,32470572,32470581,32470588,32470520,32470555
272943	Rhodobacter sphaeroides 2.4.1	49884240	11868	12.074	125654693,552536492,77404693,552535527,552530953,125654605,552530711
411466	Actinomyces odontolyticus ATCC 17982	47534018	11773	19.8575	148337903,148337902
208435	Streptococcus agalactiae 2603V/R	35795622	7444	16.57	22536185
170187	Streptococcus pneumoniae TIGR4	7549642	2674	3.49384	194172857
420247	Methanobrevibacter smithii ATCC 35061	0	0	0	148642060
237561	Candida albicans SC5314	0	0	0	221245148
